# Supplementary material for: Serum Phytosterols Are Not Associated with Inflammatory Markers in Two Cross-Sectional, Swiss Population-Based Studies (The CoLaus|PsyCoLaus Study)
Source: Nutrients. 2022 Jun 16;14(12):2500. doi: 10.3390/nu14122500 (PMC9229848; doi:10.3390/nu14122500)
Supplement: Supplementary file 1 [file nutrients-14-02500-s001.zip]

Archive with 1 entries (1 files):
- nutrients-1767653-supplementary.pdf
